# Supplementary material for: Intracellular Delivery of Itaconate by Metal–Organic Framework-Anchored Hydrogel Microspheres for Osteoarthritis Therapy
Source: Pharmaceutics. 2023 Feb 22;15(3):724. doi: 10.3390/pharmaceutics15030724 (PMC10051475; doi:10.3390/pharmaceutics15030724)
Supplement: Supplementary file 1 [file pharmaceutics-15-00724-s001.zip]

Archive with 1 entries (1 files):
- pharmaceutics-2123214-supplementary.pdf
